# Supplementary material for: Screening and Validation: AI-Aided Discovery of Dipeptidyl Peptidase-4 Inhibitory Peptides from Hydrolyzed Rice Proteins
Source: Foods. 2025 May 28;14(11):1916. doi: 10.3390/foods14111916 (PMC12154031; doi:10.3390/foods14111916)
Supplement: Supplementary file 1 [file foods-14-01916-s001.zip]

Archive with 1 entries (1 files):
- foods-3589421-supplementary.pdf
